# Supplementary material for: A sedimentary ancient DNA perspective on human and carnivore persistence through the Late Pleistocene in El Mirón Cave, Spain
Source: Nat Commun. 2025 Jan 2;16:107. doi: 10.1038/s41467-024-55740-7 (PMC11696082; doi:10.1038/s41467-024-55740-7)
Supplement: Supplementary file 4 — Supplementary Data 1–13 [file 41467_2024_55740_MOESM4_ESM.xlsx]

## Sheet: S-Data1
Supplementary Data 1: Samples included in the study
Sample	Archeological Level	Culture	Modeled age* ( ±1σ calBP)	Sequenced reads	Culture	Modeled age* ( ±1σ calBP)	Modeled age midpoint	Sequenced reads	Square	Sampling date
El Miron_26	119.2	Magdalenian	21610–20830	7806511	Magdalenian	21610–20830	21220	7806511	Square V10	2022-10-01
El Miron_13	121	Solutrean	21960–21320	7127339	Solutrean	21960–21320	21640	7127339	Square W10	2022-10-01
El Miron_1	121	Solutrean	21960–21320	8123344	Solutrean	21960–21320	21640	8123344	Square X10	2022-10-01
El Miron_2	122	Solutrean	22270–21660	8688768	Solutrean	22270–21660	21965	8688768	Square X10	2022-10-01
El Miron_14	122	Solutrean	22270–21660	11262225	Solutrean	22270–21660	21965	11262225	Square W10	2022-10-01
El Miron_15	123	Solutrean	22640–21950	7159133	Solutrean	22640–21950	22295	7159133	Square W10	2022-10-01
El Miron_3	123	Solutrean	22640–21950	4406322	Solutrean	22640–21950	22295	4406322	Square X10	2022-10-01
El Miron_16	124	Solutrean	22640–21950	6453916	Solutrean	22640–21950	22295	6453916	Square W10	2022-10-01
El Miron_4	124	Solutrean	22640–21950	6674901	Solutrean	22640–21950	22295	6674901	Square X10	2022-10-01
El Miron_17	125	Solutrean	22980–22240	6015536	Solutrean	22980–22240	22610	6015536	Square W10	2022-10-01
El Miron_5	125	Solutrean	22980–22240	5321453	Solutrean	22980–22240	22610	5321453	Square X10	2022-10-01
El Miron_18	126	Solutrean	23580–22510	6205522	Solutrean	23580–22510	23045	6205522	Square W10	2022-10-01
El Miron_18 (extract no. 2)	126	Solutrean	23580–22510	6875295	Solutrean	23580–22510	23045	6875295	Square W10	2022-10-01
El Miron_6	126	Solutrean	23580–22510	7586805	Solutrean	23580–22510	23045	7586805	Square X10	2022-10-01
El Miron_7	127	Solutrean	28380–22860	7043110	Solutrean	28380–22860	25620	7043110	Square X10	2022-10-01
El Miron_19	127	Solutrean	28380–22860	10007474	Solutrean	28380–22860	25620	10007474	Square W10	2022-10-01
El Miron_8	128	Gravettian	39010–24800	7248214	Gravettian	39010–24800	31905	7248214	Square X10	2022-10-01
El Miron_20	128	Gravettian	39010–24800	5529719	Gravettian	39010–24800	31905	5529719	Square W10	2022-10-01
El Miron_28	128	Gravettian	39010–24800	4271627	Gravettian	39010–24800	31905	4271627	Square X10	2023-02-01
El Miron_30	128	Gravettian	39010–24800	4112118	Gravettian	39010–24800	31905	4112118	Square X10	2023-02-01
El Miron_32	128	Gravettian	39010–24800	3165761	Gravettian	39010–24800	31905	3165761	Square X10	2023-02-01
El Miron_34	128	Gravettian	39010–24800	4410579	Gravettian	39010–24800	31905	4410579	Square X10	2023-02-01
El Miron_21	129	unidentified	46890–33160	9166513	unidentified	46890–33160	40025	9166513	Square W10	2022-10-01
El Miron_9	129	unidentified	46890–33160	10322029	unidentified	46890–33160	40025	10322029	Square X10	2023-02-01
El Miron_36	130.1	Mousterian	50900–39280	4870182	Mousterian	50900–39280	45090	4870182	Square X10	2023-02-01
El Miron_38	130.1	Mousterian	50900–39280	3024452	Mousterian	50900–39280	45090	3024452	Square X10	2023-02-01
El Miron_22	130.1	Mousterian	50900–39280	4982782	Mousterian	50900–39280	45090	4982782	Square W10	2022-10-01
El Miron_10	130.1	Mousterian	50900–39280	6482939	Mousterian	50900–39280	45090	6482939	Square X10	2022-10-01
El Miron_23	130.2	Mousterian	50900–39280	5747802	Mousterian	50900–39280	45090	5747802	Square W10	2022-10-01
El Miron_11	130.2	Mousterian	50900–39280	6099622	Mousterian	50900–39280	45090	6099622	Square X10	2022-10-01
El Miron_24	130.3	Mousterian	50900–39280	7882363	Mousterian	50900–39280	45090	7882363	Square W10	2022-10-01
El Miron_12	130.3	Mousterian	50900–39280	7685749	Mousterian	50900–39280	45090	7685749	Square X10	2022-10-01
*Hopkins et al 2021

## Sheet: S-Data2
Supplementary Data 2: Results of the classification of sequencing reads performed with euka, the taxonomic level is the one determined by euka
Sample	Level	Bovidae	Canidae	Carnivora	Cervidae	Charadriiformes	Corvoidea	Corvus	Cricetidae	Equidae	Eulipotyphla	Felidae	Galliformes	Glires	Homininae	Lepus	Microtus	Muridae	Mustela	Neognathae	Passeroidea	Pecora	Perissodactyla	Proboscidea	Soricidae	Suina	Ursidae	Total Amount of classified reads
El Miron_26	119.2_Initial Magdalenian	2396	2098	394	1241	0	0	0	1011	0	57	336	0	0	505	0	6467	0	0	479	0	2298	0	0	575	0	647	18504
El Miron_13	121_Solutrean	11451	8699	0	9723	0	275	237	403	114	310	53	80	0	284	274	422	0	0	127	0	1072	0	0	0	0	77	33601
El Miron_1	121_Solutrean	17669	14584	214	17514	89	252	201	266	370	517	237	389	0	816	817	410	0	0	165	0	1690	0	0	0	0	178	56378
El Miron_2	122_Solutrean	11558	5936	0	7781	0	0	62	8812	202	188	75	0	0	387	218	1605	741	1089	71	66	748	0	0	0	0	115	39654
El Miron_14	122_Solutrean	23359	20199	0	27787	140	183	0	0	867	266	121	260	0	2088	273	307	0	0	263	429	2216	0	0	308	108	193	79367
El Miron_15	123_Solutrean	7853	8342	0	20976	0	113	68	0	287	355	269	0	0	260	1087	743	0	0	227	0	1769	0	0	0	0	458	42807
El Miron_3	123_Solutrean	68779	10845	70	6767	0	136	133	0	542	180	373	63	0	436	223	284	0	0	109	0	904	0	0	0	192	150	90186
El Miron_16	124_Solutrean	26905	35442	92	18545	0	415	134	0	1016	226	289	414	61	413	978	192	0	0	914	0	1798	0	0	123	0	390	88347
El Miron_4	124_Solutrean	45155	6106	0	6387	0	0	0	1002	550	256	100	0	0	753	176	5356	0	0	0	0	583	0	0	0	0	503	66927
El Miron_17	125_Solutrean	5354	17030	92	37760	92	110	0	0	920	0	267	73	0	329	84	386	0	0	147	0	4065	0	0	0	0	275	66984
El Miron_5	125_Solutrean	17051	16885	0	13305	0	578	190	324	3618	175	2935	448	0	382	612	5725	0	0	228	0	1382	0	0	0	0	339	64177
El Miron_18	126_Solutrean	17500	3068	0	4498	0	799	217	0	108	3128	1253	0	0	595	1828	425	0	0	544	0	606	0	0	0	0	591	35160
El Miron_18 (extract no. 2)	126_Solutrean	10739	10872	97	8983	0	339	558	0	1180	236	1111	136	0	2626	119	332	0	0	575	0	874	0	0	0	0	759	39536
El Miron_6	126_Solutrean	12205	40758	552	6206	0	837	1062	98	1609	128	458	81	0	323	403	293	0	0	262	0	660	0	0	54	0	1809	67798
El Miron_7	127_Solutrean	17586	16225	0	7950	0	766	104	309	364	817	265	170	0	561	407	1920	0	0	652	229	865	0	0	2250	0	478	51918
El Miron_19	127_Solutrean	6265	4406	72	6642	0	114	87	4470	251	0	130	0	0	181	180	98017	0	0	93	0	791	0	0	0	0	97	121796
El Miron_8	128_Gravettian	18300	13249	321	6018	0	792	607	223	475	57	1880	109	0	318	304	1926	0	0	385	0	713	0	0	50	0	372	46099
El Miron_20	128_Gravettian	3043	3048	0	3664	0	727	147	3453	116	0	427	0	0	119	84	79800	0	0	125	0	469	0	0	0	0	504	95726
El Miron_30	128_Gravettian	3184	1570	0	2334	0	91	0	52	113	0	85	0	0	878	0	907	0	1742	0	0	1504	0	0	0	0	0	12460
El Miron_32	128_Gravettian	3449	1707	0	1011	0	108	507	0	131	0	484	0	0	1403	80	610	0	0	147	0	77	0	0	0	0	188	9902
El Miron_28	128_Gravettian	2910	1034	0	2198	0	165	0	0	0	107	0	0	0	675	0	1291	0	0	87	0	143	0	164	1322	0	70	10166
El Miron_34	128_Gravettian	3634	1138	182	2419	0	156	173	0	119	0	272	0	0	957	61	232	0	0	77	0	187	0	0	0	0	53	9660
El Miron_21	129_unidentified	7105	12413	224	1589	0	1212	898	404	207	0	575	0	0	447	620	5254	0	0	381	0	10539	0	0	120	0	912	42900
El Miron_9	129_unidentified	18027	9246	1561	8055	0	266	609	1415	1817	117	8208	244	0	458	143	3180	86	0	352	0	1034	0	0	67	64	5302	60251
El Miron_36	Level-130-1_Mousterian	2735	160	895	761	0	0	0	0	0	0	378	0	0	1150	0	82	138	0	55	0	76	129	97	0	87	156	6899
El Miron_38	Level-130-1_Mousterian	866	226	622	512	0	0	0	0	59	0	182	0	0	1448	0	256	113	0	0	0	51	72	148	119	733	113	5520
El Miron_22	Level-130-1_Mousterian	1277	490	0	184	0	0	0	0	0	0	355	0	0	517	0	198	0	0	0	0	0	0	0	0	0	193	3214
El Miron_10	Level-130-1_Mousterian	2503	636	3147	705	0	64	0	0	55	157	846	0	0	281	0	0	0	0	0	0	108	0	0	0	81	308	8891
El Miron_23	Level-130-2_Mousterian	283	85	217	103	0	0	0	0	131	0	0	0	0	1780	0	0	0	0	0	0	0	0	42	0	0	0	2641
El Miron_11	Level-130-2_Mousterian	2540	1121	578	521	0	0	0	136	0	102	437	0	0	173	0	0	154	0	214	0	1020	0	0	369	0	726	8091
El Miron_24	Level-130-3_Mousterian	253	222	100	98	0	79	0	13067	0	121	0	0	0	1172	0	21576	447	0	92	0	0	0	0	0	0	0	37227
El Miron_12	Level-130-3_Mousterian	4005	2027	457	2394	0	0	0	0	0	0	317	0	0	411	0	160	0	0	123	0	377	0	82	417	0	752	11522

## Sheet: S-Data3
Supplementary Data 3: Results of the mapping process against a single reference sequence, the initial reads are those classified by EUKA and then classified at species/genus level by BLAST and Megan		Filtered reads
Mapped unique q30 reads		Canis lupus	Vulpes vulpes	Cuon alpinus	Cervus elaphus	Rangifer tarandus	Capreolus capreolus	Falco sp.	Columba livia	Lepus sp.	Corvus corax	Sorex araneus	Pyrrhocorax graculus	Mustela nivalis	Talpa europaea	Strix sp.	Microtus sp.	Ursus arctos	Rupicapra pyrenaica	Capra pyrenaica	Bos sp.	Bison bonasus	Equus sp.	Panthera pardus	Lynx pardinus	Crocuta crocuta	Sus scrofa	Ovis aries	Felis catus	Coelodonta antiquitatis	Mammuthus primigenius	Summed reads	Identified species
El Miron_26	119.2_Initial Magdalenian	121	60	422	625	0	752	0	0	0	0	151	0	0	0	36	128	229	0	788	0	0	0	156	0	161	0	0	-	-	-	3629	12
El Miron_13	121_Solutrean	0	0	0	6048	0	0	0	0	112	153	0	0	0	39	0	147	0	933	3397	0	0	88	0	0	0	0	17	-	-	-	10934	9
El Miron_1	121_Solutrean	7568	1828	265	9229	0	0	0	0	297	125	0	94	0	68	0	175	144	1755	4486	0	0	292	106	0	116	0	206	-	-	-	26754	16
El Miron_2	122_Solutrean	2789	528	463	5218	0	0	0	0	84	0	0	0	687	0	0	0	97	1742	2229	0	0	151	0	0	0	0	293	-	-	-	14281	11
El Miron_14	122_Solutrean	8300	1787	592	9325	0	0	0	0	109	0	0	0	0	0	0	0	134	1882	4717	104	0	507	0	0	0	0	64	-	-	-	27521	11
El Miron_15	123_Solutrean	3863	657	110	7625	0	0	0	0	269	0	0	0	0	32	0	267	306	216	2023	161	0	186	104	0	0	0	0	-	-	-	15819	13
El Miron_3	123_Solutrean	5928	1377	293	4924	0	0	0	0	92	99	0	0	0	0	0	98	120	191	5203	0	0	148	96	0	0	0	9460	90	-	-	28119	14
El Miron_16	124_Solutrean	14407	1137	546	8694	0	0	0	314	344	0	0	135	0	0	0	0	0	3205	3800	733	0	757	111	0	0	0	79	-	-	-	34262	13
El Miron_4	124_Solutrean	3908	277	97	4109	0	0	0	0	62	0	0	0	0	45	0	222	0	270	3643	0	0	423	0	0	0	0	0	-	-	-	13056	10
El Miron_17	125_Solutrean	9424	314	170	14403	0	0	0	0	0	0	0	0	0	0	0	72	0	201	1958	75	0	696	132	0	52	0	0	-	-	-	27497	11
El Miron_5	125_Solutrean	8986	686	403	7792	0	0	0	0	200	114	0	219	0	0	0	2277	0	1039	5170	0	0	2554	1620	0	0	0	0	-	-	-	31060	12
El Miron_18	126_Solutrean	1395	390	92	1946	0	0	0	207	299	0	0	0	0	201	0	102	399	175	3402	0	22	74	108	589	0	0	0	-	-	-	9401	15
El Miron_18	126_Solutrean	0	0	0	3674	0	0	0	191	45	308	0	125	0	0	0	87	489	229	2726	243	0	736	197	348	38	0	0	-	-	-	9436	14
El Miron_6	126_Solutrean	6898	12407	383	3723	0	0	0	0	138	659	0	337	0	0	0	0	1316	364	3923	204	0	1129	149	0	0	0	0	-	-	-	31630	13
El Miron_7	127_Solutrean	4461	523	2793	4676	0	0	0	283	129	0	944	329	0	118	0	0	381	1931	2955	134	102	276	142	0	0	0	0	-	-	-	20177	16
El Miron_19	127_Solutrean	2523	200	327	4519	0	0	0	0	76	0	0	0	0	0	0	0	0	651	1629	0	0	1	59	0	32	0	0	-	-	-	10017	9
El Miron_8	128_Gravettian	135	1072	2881	3218	0	0	131	0	0	379	0	313	0	0	0	0	290	983	3841	961	0	332	918	0	140	0	0	-	-	-	15594	14
El Miron_20	128_Gravettian	1689	156	198	2571	0	0	0	0	0	97	0	299	0	0	0	6629	432	210	936	0	0	0	172	126	0	0	0	-	-	-	13515	12
El Miron_30	128_Gravettian	681	0	213	1360	942	0	0	0	0	0	0	0	1055	0	0	0	0	0	803	0	0	0	0	0	0	0	0	-	-	-	5054	6
El Miron_32	128_Gravettian	112	306	364	653	0	0	0	0	0	313	0	0	0	0	0	0	125	111	1171	116	0	86	241	0	0	0	0	-	-	-	3598	11
El Miron_28	128_Gravettian	443	189	0	1231	0	0	0	0	0	0	0	0	0	0	0	0	0	0	1052	0	0	0	0	0	0	0	0	-	-	142	3057	5
El Miron_34	128_Gravettian	68	150	270	1348	6998	0	0	0	0	103	0	0	0	0	0	0	0	218	1065	0	0	71	143	0	0	0	0	-	-	-	10434	10
El Miron_21	129_unidentified	2764	2711	560	732	0	0	138	0	164	533	0	409	0	0	0	0	555	501	1505	0	0	128	277	0	105	0	0	-	-	-	11082	14
El Miron_9	129_unidentified	1315	535	1652	3954	0	0	72	0	0	331	0	74	0	0	0	0	3140	1712	3019	770	288	1167	3191	0	678	0	60	-	-	-	21958	16
El Miron_36	Level-130-1_Mousterian	0	0	0	107	0	0	0	0	0	0	0	0	0	0	0	0	78	0	354	0	0	0	146	0	0	0	0	-	75	85	845	6
El Miron_38	Level-130-1_Mousterian	0	0	0	1111	0	0	0	0	0	0	0	0	0	0	0	0	53	0	1106	0	0	0	0	0	0	581	0	-	-	125	2976	5
El Miron_22	Level-130-1_Mousterian	0	0	0	521	0	0	0	0	0	0	0	0	0	0	0	0	114	97	692	599	0	0	196	0	0	0	0	-	-	-	2219	6
El Miron_10	Level-130-1_Mousterian	80	0	195	536	0	0	0	0	0	0	0	0	0	0	0	0	161	126	788	316	31	0	428	0	1379	0	0	-	-	-	4040	10
El Miron_23	Level-130-2_Mousterian	0	0	0	40	0	0	0	0	0	0	0	0	0	0	0	0	0	0	91	0	0	46	0	0	0	0	0	-	-	-	177	3
El Miron_11	Level-130-2_Mousterian	144	0	303	347	0	0	0	0	0	0	147	0	0	0	0	0	339	0	1055	0	0	0	223	0	290	0	0	-	-	-	2848	8
El Miron_24	Level-130-3_Mousterian	0	0	0	85	0	0	0	0	0	0	0	0	0	0	0	0	0	0	101	0	0	0	0	0	65	0	0	-	-	-	251	3
El Miron_12	Level-130-3_Mousterian	93	0	455	423	0	0	0	0	0	0	75	0	0	0	0	0	252	0	259	84	0	41	128	0	186	0	0	-	-	-	1996	10
Average seda mtDNA coverage		Canis lupus	Vulpes vulpes	Cuon alpinus	Cervus elaphus	Ragnifer tardanus	Caperolus caperolus	Falco sp.	Columba livia	Lepus sp.	Corvus corax	Sorex araneus	Pyrrhocorax graculus	Mustela nivalis	Talpa europaea	Strix sp.	Microtus sp.	Ursus arctos	Rupicapra pyrenaica	Capra pyrenaica	Bos sp.	Bison bonasus	Equus sp.	Panthera pardus	Lynx pardinus	Crocuta crocuta	Sus scrofa	Ovis aries	Felis catus	Coelodonta antiquitatis	Mammuthus primigenius	Average coverage	Identified species
El Miron_26	119.2_Initial Magdalenian	0.3614	0.1855	1.4608	2.0632	-	2.689	-	-	-	-	0.685	-	-	-	0.1139	0.6082	0.742	-	2.386	-	-	-	0.4378	-	0.5244	-	-	-	-	-	1.02143	0
El Miron_13	121_Solutrean	-	-	-	23.5577	-	-	-	-	0.2957	0.4661	-	-	-	0.1487	-	0.5983	-	2.9252	11.4739	-	-	0.2342	-	-	-	-	-	-	-	-	4.96248	2
El Miron_1	121_Solutrean	27.1136	5.9635	0.9698	41.8805	-	-	-	-	0.9038	0.377	-	0.3633	-	0.2867	-	0.8186	0.4181	6.6081	17.4754	-	-	0.9406	0.3303	-	0.3611	-	-	-	-	-	6.98736	5
El Miron_2	122_Solutrean	9.6071	1.6081	1.7777	21.8876	-	-	-	-	0.2715	-	-	-	3.1704	-	-	-	0.2882	6.4085	8.4797	-	-	0.4789	-	-	-	-	-	-	-	-	5.39777	4
El Miron_14	122_Solutrean	29.5351	5.6356	2.1917	41.4867	-	-	-	-	0.325	-	-	-	-	-	-	-	0.4253	6.6165	17.667	0.3408	-	1.7911	-	-	-	-	-	-	-	-	10.6015	5
El Miron_15	123_Solutrean	12.86	1.9744	0.377	31.6144	-	-	-	-	0.854	-	-	-	-	0.1369	-	1.0473	0.9153	0.6728	7.307	0.5385	-	0.5505	0.2876	-	-	-	-	-	-	-	4.5489	3
El Miron_3	123_Solutrean	21.4485	4.3214	1.113	20.5019	-	-	-	-	0.2774	0.3029	-	-	-	-	-	0.4712	0.3621	0.6917	24.1682	-	-	0.4751	0.2987	-	-	-	-	-	-	-	6.20268	3
El Miron_16	124_Solutrean	58.5058	3.5307	2.0579	36.9518	-	-	-	1.2976	1.0804	-	-	0.5234	-	-	-	-	-	12.6361	14.6489	2.55	-	2.4597	0.3336	-	-	-	-	-	-	-	11.3813	4
El Miron_4	124_Solutrean	13.642	0.7505	0.3152	16.0243	-	-	-	-	0.1795	-	-	-	-	0.1629	-	1.0734	-	0.8488	13.5994	-	-	1.3296	-	-	-	-	-	-	-	-	4.79256	3
El Miron_17	125_Solutrean	34.8374	0.9131	0.6179	63.7841	-	-	-	-	-	-	-	-	-	-	-	0.317	-	0.6318	6.9369	0.235	-	2.2064	0.3922	-	0.1914	-	-	-	-	-	10.0967	3
El Miron_5	125_Solutrean	32.2335	2.0472	1.4667	32.5746	-	-	-	-	0.613	0.3452	-	0.8676	-	-	-	11.3442	-	3.2581	20.2499	-	-	8.8406	4.9094	-	-	-	-	-	-	-	9.89583	6
El Miron_18	126_Solutrean	4.4194	1.1786	0.3229	7.6103	-	-	-	0.6466	1.0999	-	-	-	-	0.8956	-	0.4258	1.1932	0.5544	14.0053	-	0.0815	0.223	0.3214	2.03	-	-	-	-	-	-	2.33386	2
El Miron_18 (extract no. 2)	126_Solutrean	-	-	-	14.3132	-	-	-	0.6051	0.1323	0.9556	-	0.4851	-	-	-	0.385	1.4495	0.7049	9.7349	0.8278	-	2.2715	0.6153	1.1	0.1181	-	-	-	-	-	2.40702	2
El Miron_6	126_Solutrean	23.0012	44.0545	1.2976	14.3084	-	-	0.2788	-	0.3863	2.191	-	1.1469	-	-	-	-	4.094	1.0902	14.4037	0.5624	-	3.7399	0.4333	-	-	-	-	-	-	-	7.92773	4
El Miron_7	127_Solutrean	14.6693	1.4704	11.431	18.8307	-	-	0.2793	0.7	0.3729	-	4.3409	1.2605	-	0.4226	-	-	1.1118	6.7992	10.6596	0.4364	0.3769	0.8733	0.4107	-	-	-	-	-	-	-	4.37915	5
El Miron_19	127_Solutrean	8.6125	0.6138	1.2353	18.6506	-	-	-	-	0.2347	-	-	-	-	-	-	-	-	2.4639	6.1059	-	-	-	0.1989	-	0.1181	-	-	-	-	-	4.24819	3
El Miron_8	128_Solutrean	0.4511	3.1626	11.4446	12.1826	-	-	0.4053	-	-	1.1496	-	1.2045	-	-	-	-	0.7946	3.0986	13.3257	2.6457	-	0.9762	2.8469	-	0.4191	-	-	-	-	-	3.86479	3
El Miron_20	128_Solutrean	5.3895	0.455	0.7084	9.7568	-	-	-	-	-	0.2807	-	1.1697	-	-	-	38.1985	1.3174	0.6266	3.0144	-	-	-	0.5183	0.4053	-	-	-	-	-	-	5.15338	3
El Miron_30	128_Gravettian	2.2384	-	0.8344	5.5699	2.606	-	-	-	-	-	-	-	4.1124	-	-	-	-	-	3.2368	-	-	-	-	-	-	-	-	-	-	-	3.09965	1
El Miron_32	128_Gravettian	0.3526	0.9498	1.2876	2.3548	-	-	-	-	-	0.9778	-	-	-	-	-	-	0.4009	0.3683	4.1098	0.3792	-	0.2862	0.7496	-	-	-	-	-	-	-	1.1106	0
El Miron_28	128_Gravettian	1.3624	0.5866	-	5.0454	-	-	-	-	-	-	-	-	-	-	-	-	-	-	3.7951	-	-	-	-	-	-	-	-	-	-	0.44	2.2459	1
El Miron_34	128_Gravettian	0.2197	0.4742	0.9999	5.5467	-	-	-	-	-	0.3598	-	-	-	-	-	-	-	0.7503	4.08	-	-	0.2415	0.469	-	-	-	-	-	-	-	1.46012	1
El Miron_21	129_unidentified	8.4746	8.6952	1.9247	2.561	9.867	-	0.3938	-	0.4733	1.4645	-	1.5927	-	-	-	-	1.53	1.4508	4.7997	-	-	0.3521	0.7878	-	0.3196	-	-	-	-	-	2.97912	3
El Miron_9	129_unidentified	3.9808	1.4925	6.3832	14.5949	-	-	0.2213	-	-	1.0649	-	0.2894	-	-	-	-	10.4804	5.5525	10.1086	2.2695	0.8775	3.3759	10.8145	-	2.3864	-	-	-	-	-	4.92615	6
El Miron_36	Level-130-1_Mousterian	-	-	-	0.3081	-	-	-	-	-	-	-	-	-	-	-	-	0.2542	-	0.9983	-	-	-	0.4385	-	-	-	-	-	0.27	0.258	0.421183	0
El Miron_38	Level-130-1_Mousterian	-	-	-	3.5105	-	-	-	-	-	-	-	-	-	-	-	-	0.1845	-	3.3168	-	-	-	-	-	-	1.8336	-	-	-	0.419	1.85288	0
El Miron_22	Level-130-1_Mousterian	-	-	-	1.7941	-	-	-	-	-	-	-	-	-	-	-	-	0.2923	0.2885	2.1856	1.8676	-	-	0.5207	-	-	-	-	-	-	-	1.15813	0
El Miron_10	Level-130-1_Mousterian	-	-	0.6281	1.6377	-	-	-	-	-	-	-	-	-	-	-	-	0.4886	0.3339	2.2559	0.9103	0.0847	-	1.1803	-	4.7691	-	-	-	-	-	1.3654	0
El Miron_23	Level-130-2_Mousterian	-	-	-	0.108	-	-	-	-	-	-	-	-	-	-	-	-	-	-	0.2277	-	-	0.125	-	-	-	-	-	-	-	-	0.153567	0
El Miron_11	Level-130-2_Mousterian	-	-	1.0689	1.1096	-	-	-	-	-	-	0.6407	-	-	-	-	-	1.0559	-	3.3852	-	-	-	0.6154	-	0.9928	-	-	-	-	-	1.26693	0
El Miron_24	Level-130-3_Mousterian	-	-	-	0.2692	-	-	-	-	-	-	-	-	-	-	-	-	-	-	0.3012	-	-	-	-	-	0.2198	-	-	-	-	-	0.2634	0
El Miron_12	Level-130-3_Mousterian	-	-	1.4919	1.4668	-	-	-	-	-	-	0.3261	-	-	-	-	-	0.7648	-	0.8146	0.2503	-	0.1221	0.337	-	0.5763	-	-	-	-	-	0.683322	0
Recovered mtDNA genomes (>5x)		14	4	3	21	1	0	0	0	0	0	0	0	0	0	0	2	1	6	17	0	0	1	1	0	0	0	-	-	-	-	2.73077	72
Missing sites (only for mtDNA consensus sequences)		Canis lupus	Vulpes vulpes	Cuon alpinus	Cervus elaphus	Ragnifer tardanus	Caperolus caperolus	Falco sp.	Columba livia	Lepus sp.	Corvus corax	Sorex araneus	Pyrrhocorax graculus	Mustela nivalis	Talpa europaea	Strix sp.	Microtus sp.	Ursus arctos	Rupicapra pyrenaica	Capra pyrenaica	Bos sp.	Bison bonasus	Equus sp.	Panthera pardus	Lynx pardinus	Crocuta crocuta	Sus scrofa	Ovis aries	Felis catus	Coelodonta antiquitatis	Mammuthus primigenius
El Miron_26	119.2_Initial Magdalenian	-	-	-	-	-	-	-	-	-	-	-	-	-	-	-	-	-	-	-	-	-	-	-	-	-	-	-	-	-	-
El Miron_13	121_Solutrean	-	-	-	2375	-	-	-	-	-	-	-	-	-	-	-	-	-	-	4460	-	-	-	-	-	-	-	-	-	-	-
El Miron_1	121_Solutrean	691	5868	-	1379	-	-	-	-	-	-	-	-	-	-	-	-	-	8256	2868	-	-	-	-	-	-	-	-	-	-	-
El Miron_2	122_Solutrean	2139	-	-	2325	-	-	-	-	-	-	-	-	-	-	-	-	-	8389	5406	-	-	-	-	-	-	-	-	-	-	-
El Miron_14	122_Solutrean	636	6439	-	1275	-	-	-	-	-	-	-	-	-	-	-	-	-	8262	2899	-	-	-	-	-	-	-	-	-	-	-
El Miron_15	123_Solutrean	1573	-	-	1477	-	-	-	-	-	-	-	-	-	-	-	-	-	-	5711	-	-	-	-	-	-	-	-	-	-	-
El Miron_3	123_Solutrean	798	-	-	2330	-	-	-	-	-	-	-	-	-	-	-	-	-	-	1887	-	-	-	-	-	-	-	-	-	-	-
El Miron_16	124_Solutrean	475	-	-	1487	-	-	-	-	-	-	-	-	-	-	-	-	-	5234	3133	-	-	-	-	-	-	-	-	-	-	-
El Miron_4	124_Solutrean	1118	-	-	2910	-	-	-	-	-	-	-	-	-	-	-	-	-	-	2730	-	-	-	-	-	-	-	-	-	-	-
El Miron_17	125_Solutrean	615	-	-	1057	-	-	-	-	-	-	-	-	-	-	-	-	-	-	6413	-	-	-	-	-	-	-	-	-	-	-
El Miron_5	125_Solutrean	660	-	-	1690	-	-	-	-	-	-	-	-	-	-	-	-	-	-	2438	-	-	2917	8952	-	-	-	-	-	-	-
El Miron_18	126_Solutrean	-	-	-	4978	-	-	-	-	-	-	-	-	-	-	-	-	-	-	2979	-	-	-	-	-	-	-	-	-	-	-
El Miron_18 (extract no. 2)	126_Solutrean	-	-	-	2739	-	-	-	-	-	-	-	-	-	-	-	-	-	-	5013	-	-	-	-	-	-	-	-	-	-	-
El Miron_6	126_Solutrean	742	1653	-	3077	-	-	-	-	-	-	-	-	-	-	-	-	-	-	3468	-	-	-	-	-	-	-	-	-	-	-
El Miron_7	127_Solutrean	1074	-	6205	2315	-	-	-	-	-	-	-	-	-	-	-	-	-	-	4446	-	-	-	-	-	-	-	-	-	-	-
El Miron_19	127_Solutrean	2829	-	-	2373	-	-	-	-	-	-	-	-	-	-	-	-	-	-	7455	-	-	-	-	-	-	-	-	-	-	-
El Miron_8	128_Solutrean	-	-	5967	3383	-	-	-	-	-	-	-	-	-	-	-	-	-	-	3746	-	-	-	-	-	-	-	-	-	-	-
El Miron_20	128_Solutrean	6813	-	-	4325	-	-	-	-	-	-	-	-	-	-	-	-	-	-	-	-	-	-	-	-	-	-	-	-	-	-
El Miron_30	128_Gravettian	-	-	-	6790	-	-	-	-	-	-	-	-	-	-	-	-	-	-	-	-	-	-	-	-	-	-	-	-	-	-
El Miron_32	128_Gravettian	-	-	-	-	-	-	-	-	-	-	-	-	-	-	-	-	-	-	-	-	-	-	-	-	-	-	-	-	-	-
El Miron_28	128_Gravettian	-	-	-	7572	-	-	-	-	-	-	-	-	-	-	-	-	-	-	-	-	-	-	-	-	-	-	-	-	-	-
El Miron_34	128_Gravettian	-	-	-	7340	-	-	-	-	-	-	-	-	-	-	-	-	-	-	-	-	-	-	-	-	-	-	-	-	-	-
El Miron_21	129_unidentified	3330	3929	-	-	3896	-	-	-	-	-	-	-	-	-	-	-	-	-	-	-	-	-	-	-	-	-	-	-	-	-
El Miron_9	129_unidentified	-	-	8342	2997	-	-	-	-	-	-	-	-	-	-	-	-	2316	9362	4783	-	-	-	4034	-	-	-	-	-	-	-
El Miron_36	Level-130-1_Mousterian	-	-	-	-	-	-	-	-	-	-	-	-	-	-	-	-	-	-	-	-	-	-	-	-	-	-	-	-	-	-
El Miron_38	Level-130-1_Mousterian	-	-	-	-	-	-	-	-	-	-	-	-	-	-	-	-	-	-	-	-	-	-	-	-	-	-	-	-	-	-
El Miron_22	Level-130-1_Mousterian	-	-	-	-	-	-	-	-	-	-	-	-	-	-	-	-	-	-	-	-	-	-	-	-	-	-	-	-	-	-
El Miron_10	Level-130-1_Mousterian	-	-	-	-	-	-	-	-	-	-	-	-	-	-	-	-	-	-	-	-	-	-	-	-	-	-	-	-	-	-
El Miron_23	Level-130-2_Mousterian	-	-	-	-	-	-	-	-	-	-	-	-	-	-	-	-	-	-	-	-	-	-	-	-	-	-	-	-	-	-
El Miron_11	Level-130-2_Mousterian	-	-	-	-	-	-	-	-	-	-	-	-	-	-	-	-	-	-	-	-	-	-	-	-	-	-	-	-	-	-
El Miron_24	Level-130-3_Mousterian	-	-	-	-	-	-	-	-	-	-	-	-	-	-	-	-	-	-	-	-	-	-	-	-	11903	-	-	-	-	-
El Miron_12	Level-130-3_Mousterian	-	-	-	-	-	-	-	-	-	-	-	-	-	-	-	-	-	-	-	-	-	-	-	-	-	-	-	-	-	-
Deamination at 5'		Canis lupus	Vulpes vulpes	Cuon alpinus	Cervus elaphus	Ragnifer tardanus	Caperolus caperolus	Falco sp.	Columba livia	Lepus sp.	Corvus corax	Sorex araneus	Pyrrhocorax graculus	Mustela nivalis	Talpa europaea	Strix sp.	Microtus sp.	Ursus arctos	Rupicapra pyrenaica	Capra pyrenaica	Bos sp.	Bison bonasus	Equus sp.	Panthera pardus	Lynx pardinus	Crocuta crocuta	Sus scrofa	Ovis aries	Felis catus	Coelodonta antiquitatis	Mammuthus primigenius
El Miron_26	119.2_Initial Magdalenian	0.52	0.538462	0.54	0.552846	-	0.62	-	-	-	-	0.382353	-	-	-	0.5	0.423077	0.479167	-	0.532164	-	-	-	0.56	-	0.485714	-	-	-	-	-
El Miron_13	121_Solutrean	-	-	-	0.592371	-	-	-	-	-	0.475	-	-	-	0.55	-	0.529412	-	0.57772	0.549865	-	-	0.4	-	-	-	-	0.666667	-	-	-
El Miron_1	121_Solutrean	0.655877	0.661795	0.510638	0.520248	-	-	-	-	0.55	0.521739	-	0.611111	0.481928	0.26	-	0.472222	0.517241	0.572482	0.59667	-	-	0.471429	0.590909	-	0.533333	-	0.0408163	-	-	-
El Miron_2	122_Solutrean	0.5693	0.507812	0.53125	0.58271	-	-	-	-	0.483333	-	-	-	-	-	-	-	0.526316	0.535797	0.56381	-	-	0.388889	-	-	-	-	0.09375	-	-	-
El Miron_14	122_Solutrean	0.605411	0.593258	0.532374	0.5176	-	-	-	-	0.555556	-	-	-	-	-	-	-	0.28	0.47619	0.576493	0.541667	-	0.565574	-	-	-	-	0.333333	-	-	-
El Miron_15	123_Solutrean	0.60069	0.613793	0.533333	0.566943	-	-	-	-	0.55	-	-	-	-	0.83	-	0.568966	0.619048	0.612245	0.56531	0.333333	-	0.488889	0.590909	-	-	-	-	-	-	-
El Miron_3	123_Solutrean	0.618542	0.581121	0.653333	0.579174	-	-	-	-	0.428571	0.421053	-	-	-	-	-	0.363636	0.666667	0.546985	0.447541	-	-	0.45	0.590909	-	-	-	0.0563097	0.05	-	-
El Miron_16	124_Solutrean	0.581205	0.602941	0.57265	0.601686	-	-	-	0.41	0.45	-	-	0.647059	-	-	-	-	-	0.530612	0.587906	0.57764	-	0.57754	0.55	-	-	-	0.2	-	-	-
El Miron_4	124_Solutrean	0.57033	0.578947	0.473684	0.599572	-	-	-	-	0.597015	-	-	-	-	0.42	-	0.425	-	0.48	0.51688	-	-	0.449541	-	-	-	-	-	-	-	-
El Miron_17	125_Solutrean	0.620752	0.591549	0.666667	0.578444	-	-	-	-	0.428571	-	-	-	-	-	-	0.5	-	0.668067	0.566866	0.571429	-	0.657895	0.48	-	0.5	-	-	-	-	-
El Miron_5	125_Solutrean	0.626792	0.482517	0.647727	0.580664	-	-	-	-	-	0.589744	-	0.516129	-	-	-	0.498031	-	0.606061	0.560193	-	-	0.599049	0.65122	-	-	-	-	-	-	-
El Miron_18	126_Solutrean	0.596721	0.558442	0.52381	0.587607	-	-	-	0.45	0.418605	-	-	-	-	0.41	-	0.473684	0.494118	0.6	0.514993	-	0.5	0.333333	0.5	0.56	-	-	-	-	-	-
El Miron_18 (extract no. 2)	126_Solutrean	-	-	-	0.578631	-	-	-	0.47	0.352941	0.661765	-	0.52381	-	-	-	0.26087	0.633028	0.506849	0.59772	0.45614	-	0.605405	0.613636	0.65	0.454545	-	-	-	-	-
El Miron_6	126_Solutrean	0.628366	0.638284	0.618421	0.599051	-	-	0.6	-	0.166667	0.577381	-	0.549451	-	-	-	-	0.572308	0.588106	0.552916	0.590909	-	0.5	0.5	-	-	-	-	-	-	-
El Miron_7	127_Solutrean	0.622478	0.525862	0.608187	0.585366	-	-	0.5	0.55	0.366667	-	0.529412	0.589041	-	0.47	-	-	0.576471	0.651316	0.598765	0.689655	0.272727	0.538462	0.458333	-	-	-	-	-	-	-
El Miron_19	127_Solutrean	0.624555	0.5	0.571429	0.611273	-	-	-	-	0.4	-	-	-	-	-	-	-	-	0.645161	0.591022	-	-	-	0.470588	-	0.8	-	-	-	-	-
El Miron_8	128_Solutrean	0.578947	0.615385	0.636778	0.600273	-	-	0.6	-	0.5	0.517647	-	0.472973	-	-	-	-	0.57377	0.633333	0.592191	0.613953	-	0.611111	0.533981	-	0.742857	-	-	-	-	-
El Miron_20	128_Solutrean	0.623932	0.612903	0.564103	0.615883	-	-	-	-	-	0.666667	-	0.471429	-	-	-	0.425	0.561798	-	0.57767	-	-	-	0.633333	0.43	-	-	-	-	-	-
El Miron_30	128_Gravettian	0.576389	-	0.488889	0.518382	0.44	-	-	-	-	-	-	-	0.613546	-	-	-	-	0.52381	0.535484	-	-	-	-	-	-	-	-	-	-	-
El Miron_32	128_Gravettian	0.619048	0.575342	0.532468	0.56	-	-	-	-	-	0.56338	-	-	-	-	-	-	0.6	-	0.581301	0.526316	-	0.52381	0.566038	-	-	-	-	-	-	-
El Miron_28	128_Gravettian	0.465909	0.607143	-	0.552239	-	-	-	-	-	-	-	-	-	-	-	-	-	0.478261	0.466942	-	-	-	-	-	-	-	-	-	-	0.5
El Miron_34	128_Gravettian	0.545455	0.575758	0.666667	0.570447	-	-	-	-	-	0.5	-	-	-	-	-	-	-	0.542857	0.523148	-	-	0.4375	0.461538	-	-	-	-	-	-	-
El Miron_21	129_unidentified	0.627258	0.665205	0.609091	0.570552	0.53	-	0.55	-	-	0.730435	-	0.522936	-	-	-	-	0.60177	0.541436	0.541139	-	-	0.636364	0.538462	-	0.434783	-	-	-	-	-
El Miron_9	129_unidentified	0.60678	0.607477	0.616022	0.650645	-	-	0.52	-	0.538462	0.428571	-	0.470588	-	-	-	-	0.619835	0.52381	0.645511	0.5625	0.7	0.580756	0.639831	-	0.587209	-	0.428571	-	-	-
El Miron_36	Level-130-1_Mousterian	-	-	-	0.625	-	-	-	-	-	-	-	-	-	-	-	-	0.4375	-	0.528986	0.554688	-	-	0.625	-	-	-	-	-	0.4	0.56
El Miron_38	Level-130-1_Mousterian	-	-	-	0.629921	-	-	-	-	-	-	-	-	-	-	-	-	0.307692	-	0.535714	0.466667	-	-	-	-	-	0.56	-	-	-	0.42
El Miron_22	Level-130-1_Mousterian	-	-	-	0.564356	-	-	-	-	-	-	-	-	-	-	-	-	0.571429	0.5	0.584416	-	-	-	0.5625	-	-	-	-	-	-	-
El Miron_10	Level-130-1_Mousterian	0.52	-	0.522727	0.59292	-	-	-	-	-	-	-	-	-	-	-	-	0.484848	0.51	0.540541	0.492537	0.75	-	0.616279	-	0.602374	-	-	-	-	-
El Miron_23	Level-130-2_Mousterian	-	-	-	0.5	-	-	-	-	-	-	-	-	-	-	-	-	-	-	0.7	-	-	0.714286	-	-	-	-	-	-	-	-
El Miron_11	Level-130-2_Mousterian	0.521739	-	0.587302	0.6	-	-	-	-	-	-	0.586207	-	-	-	-	-	0.615385	-	0.639004	-	-	-	0.439024	-	0.5	-	-	-	-	-
El Miron_24	Level-130-3_Mousterian	-	-	-	0.555556	-	-	-	-	-	-	-	-	-	-	-	-	-	0.515152	0.529412	-	-	-	-	-	0.545455	-	-	-	-	-
El Miron_12	Level-130-3_Mousterian	0.545455	-	0.580645	0.591398	-	-	-	-	-	-	0.25	-	-	-	-	-	0.434783	-	0.62249	-	-	0.384615	0.7	-	0.583333	-	-	-	-	-

## Sheet: S-Data4
Supplementary Data 4: inhibition PCR results.
Sample	Level	Concentration of amplified template / ng µL-1	Efficiency	Classified reads (Data S3)
El Miron_26	119.2	2.78	0.622	3629
El Miron_01	121	0.478	0.107	26754
El Miron_13	121	0.532	0.119	10934
El Miron_02	122	0.556	0.124	14281
El Miron_14	122	0.514	0.115	27521
El Miron_03	123	0.718	0.161	28119
El Miron_15	123	0.496	0.111	15819
El Miron_04	124	1.28	0.287	13056
El Miron_16	124	0.54	0.121	34262
El Miron_05	125	0.61	0.137	31060
El Miron_17	125	0.624	0.14	27497
El Miron_06	126	0.556	0.124	31630
El Miron_18	126	1.29	0.289	9436
El Miron_07	127	0.736	0.165	20177
El Miron_19	127	0.474	0.106	10017
El Miron_08	128	1.31	0.293	15594
El Miron_20	128	1.52	0.34	13515
El Miron_28	128	0.798	0.179	3057
El Miron_30	128	0.576	0.129	5054
El Miron_32	128	0.414	0.093	3598
El Miron_34	128	2.04	0.457	10434
El Miron_09	129	2.22	0.497	21958
El Miron_21	129	1.79	0.401	11082
El Miron_10	130.1	1.52	0.34	4040
El Miron_22	130.1	3.3	0.739	2219
El Miron_36	130.1	3.4	0.761	845
El Miron_38	130.1	0.91	0.204	2976
El Miron_11	130.2	1.51	0.338	2848
El Miron_23	130.2	2.06	0.461	177
El Miron_12	130.3	3.38	0.757	1996
El Miron_24	130.3	2.12	0.475	251

## Sheet: S-Data5
Supplementary Data 5: Preservation of sedaDNA. Description of the A) sequenced reads, B) Classified reads at the species level and C) relative abundance of these reads over the sequenced ones.
Sample	Level	Sequenced reads	Classified reads	Relative abundance
El Miron_26	119.2_Initial Magdalenian	7806511	3629	0.0005
El Miron_13	121_Solutrean	7127339	10934	0.0015
El Miron_1	121_Solutrean	8123344	26754	0.0033
El Miron_2	122_Solutrean	8688768	14281	0.0016
El Miron_14	122_Solutrean	11262225	27521	0.0024
El Miron_15	123_Solutrean	7159133	15819	0.0022
El Miron_3	123_Solutrean	4406322	28119	0.0064
El Miron_16	124_Solutrean	6453916	34262	0.0053
El Miron_4	124_Solutrean	6674901	13056	0.002
El Miron_17	125_Solutrean	6015536	27497	0.0046
El Miron_5	125_Solutrean	5321453	31060	0.0058
El Miron_18	126_Solutrean	6205522	9220	0.0015
El Miron_18	126_Solutrean	6875295	9339	0.0014
El Miron_6	126_Solutrean	7586805	31630	0.0042
El Miron_7	127_Solutrean	7043110	20177	0.0029
El Miron_19	127_Solutrean	10007474	10017	0.001
El Miron_8	128_Gravettian	7248214	15594	0.0022
El Miron_20	128_Gravettian	5529719	13495	0.0024
El Miron_30	128_Gravettian	4112118	5054	0.0012
El Miron_32	128_Gravettian	3165761	3598	0.0011
El Miron_28	128_Gravettian	4271627	3057	0.0007
El Miron_34	128_Gravettian	4410579	10434	0.0024
El Miron_21	129_unidentified	9166513	11082	0.0012
El Miron_9	129_unidentified	10322029	21958	0.0021
El Miron_36	130.1_Mousterian	4870182	845	0.0002
El Miron_38	130.1_Mousterian	3024452	2976	0.001
El Miron_22	130.1_Mousterian	4982782	2219	0.0004
El Miron_10	130.1_Mousterian	6482939	4040	0.0006
El Miron_23	130.2_Mousterian	5747802	177	0
El Miron_11	130.2_Mousterian	6099622	2848	0.0005
El Miron_24	130.3_Mousterian	7882363	251	0
El Miron_12	130.3_Mousterian	7685749	1996	0.0003

## Sheet: S-Data6
Supplementary Data 6: Statistics of the human alignment process including the contamination estimates and variability predictions								Schmutzi run with predC			Schmutzi run without predC			Calico			Haplogrep predicted Haplogroup
Sample	Archaeological level	Classified BLASTn reads	Unique reads	q30 Reads	C>T 5'	Average coverage	std deviation coverage	Schmutzi point	Schmutzi down	Schmutzi up	Schmutzi point	Schmutzi down	Schmutzi up	Calico point estimate	Calico up	Calico down	Haplogrep predicted Haplogroup	Quality
El Miron_26	119.2_Initial Magdalenian	502	489	147	0	0.7209X	1.0085X	-	-	-	-	-	-	-	-	-	-	-
El Miron_13	121_Solutrean	279	266	251	0.339286	0.7576X	0.9035X	-	-	-	-	-	-	-	-	-	-	-
El Miron_1*	121_Solutrean	800	777	733	0.481865	2.5992X	1.6611X	0.01	0	0.02	0.06	0.03	0.09	0.33	0	0.86	RO	0.6
El Miron_2	122_Solutrean	383	373	347	0.447368	1.2991X	1.1726X	-	-	-	-	-	-	-	-	-	-	-
El Miron_14	122_Solutrean	2053	1975	1564	0.512438	5.6808X	2.5727X	0.02	0.01	0.03	0.03	0.02	0.04	0.318	0.123	0.513	U2'3'4'7'8'9	0.87
El Miron_15	123_Solutrean	255	251	152	0.129032	0.5737X	0.7267X	-	-	-	-	-	-	-	-	-	-	-
El Miron_3	123_Solutrean	433	426	401	0.272727	1.6588X	1.2906X	-	-	-	-	-	-	-	-	-	-	-
El Miron_16	124_Solutrean	404	391	309	0.444444	1.1104X	0.9894X	-	-	-	-	-	-	-	-	-	-	-
El Miron_4	124_Solutrean	748	741	586	0.0808824	2.6559X	1.791X	-	-	-	-	-	-	-	-	-	-	-
El Miron_17	125_Solutrean	326	319	293	0.350649	1.0466X	0.9877X	-	-	-	-	-	-	-	-	-	-	-
El Miron_5	125_Solutrean	376	367	335	0.405405	1.1908X	1.0923X	-	-	-	-	-	-	-	-	-	-	-
El Miron_18	126_Solutrean	588	579	181	0.22	0.7933X	0.9323X	-	-	-	-	-	-	-	-	-	-	-
El Miron_18 (extract no. 2)	126_Solutrean	2575	2492	1622	0.529018	6.4188X	2.9477X	0.01	0	0.02	0.02	0.01	0.03	0.125	0	0.257	U2'3'4'7'8'9	0.82
El Miron_6	126_Solutrean	322	310	209	0.190476	0.8323X	0.8725X	-	-	-	-	-	-	-	-	-	-	-
El Miron_7	127_Solutrean	554	539	439	0.273504	1.833X	1.3289X	-	-	-	-	-	-	-	-	-	-	-
El Miron_19	127_Solutrean	179	171	155	0.295455	0.5945X	0.747X	-	-	-	-	-	-	-	-	-	-	-
El Miron_8	128_Solutrean	317	316	174	0.0512821	0.7834X	0.9165X	-	-	-	-	-	-	-	-	-	-	-
El Miron_20	128_Solutrean	117	117	96	0	0.4678X	0.7224X	-	-	-	-	-	-	-	-	-	-	-
El Miron_30	128_Gravettian	870	849	393	0.0933333	1.7435X	1.4197X	-	-	-	-	-	-	-	-	-	-	-
El Miron_32	128_Gravettian	1378	1372	554	0	2.5062X	1.7184X	-	-	-	-	-	-	-	-	-	-	-
El Miron_28	128_Gravettian	667	658	299	0.0116279	1.3569X	1.1499X	-	-	-	-	-	-	-	-	-	-	-
El Miron_34	128_Gravettian	949	923	440	0.03125	1.9739X	1.4667X	-	-	-	-	-	-	-	-	-	-	-
El Miron_21	129_unidentified	444	431	124	0.03125	0.606X	0.8632X	-	-	-	-	-	-	-	-	-	-	-
El Miron_9	129_unidentified	453	447	231	0.327586	0.8498X	0.9686X	-	-	-	-	-	-	-	-	-	-	-
El Miron_22	Level-130-1_Mousterian	512	507	152	0	0.7056X	0.9313X	-	-	-	-	-	-	-	-	-	-	-
El Miron_12	Level-130-3_Mousterian	409	409	83	0	0.3979X	0.6658X	-	-	-	-	-	-	-	-	-	-	-
El Miron_36	Level-130-1_Mousterian	-	-	-	-	-	-	-	-	-	-	-	-	-	-	-	-	-
El Miron_38	Level-130-1_Mousterian	1441	1424	764	0	3.6386X	2.1868X	-	-	-	-	-	-	-	-	-	-	-
El Miron_23	Level-130-2_Mousterian	1772	1767	213	0	0.9818X	1.0235X	-	-	-	-	-	-	-	-	-	-	-
El Miron_11	Level-130-2_Mousterian	173	172	85	0	0.3933X	0.5911X	-	-	-	-	-	-	-	-	-	-	-
El Miron_24	Level-130-3_Mousterian	1166	1150	825	0.00469484	4.555X	3.8221X	-	-	-	-	-	-	-	-	-	-	-
El Miron_10	Level-130-1_Mousterian	278	274	186	0	0.8216X	0.9516X	-	-	-	-	-	-	-	-	-	-	-
*Although the coverage of this sample did not exceed 5x, we included it because human mitochondrial DNA was rarely recovered.

## Sheet: S-Data7
Supplementary Data 7: Correspondence between the archaeozoological record and the sedaDNA. The upper value of each cell represents the number of reads attributed to each taxon after the individual mapping process, and the lower value of each cell represents the Number of Identified Specimens (NISP) through faunal analyses. Red represents from 1-500, yellow from 500 to 1000 and green above 1000 un…
Summary of aDNA reads detected in comparison to Number of Identified Specimens (NISP) through faunal analyses from sediments
	Mousterian	Sterile	Gravettian	Solutrean							Magdalenian
Level	130	129	128	127	126	125	124	123	122	121	119-119.2
Canis lupus	317	4079	3125	6984	8293	18410	18315	9791	11089	7568	121
	4	-	2	-	1	-	-	-	-	-	-
Vulpes vulpes	-	3246	1873	723	12797	1000	1414	2034	2315	1828	60
	-	-	-	-	-	-	-	1	-	-	-
Cuon alpinus	953	2212	3925	3120	475	573	643	403	1055	265	442
	-	-	-	-	-	-	-	-	-	-	-
Cervus elaphus	3170	4686	10381	9195	9343	22195	12803	12549	14533	15277	625
	15	8	44	20	14	73	59	7	106	107	159
Capreolus capreolus	-	-	-	-	-	-	-	-	-	-	752
	-	-	-	-	-	-	-	-	-	-	3
Rangifer tarandus	-	-	7949	-	-	-	-	-	-	-	-
	-	-	-	-	-	-	-	-	-	-	-
Capra pyrenaica	4446	4524	8868	4584	10051	7128	7443	7226	6946	7883	788
	54	26	86	26	8	97	59	12	107	77	135
Rupicapra pyrenaica	223	2313	1522	2582	768	1240	3475	407	3624	2688	-
	10	1	10	-	9	5	10	2	19	22	13
Bos/Bison spp.	990	770	1077	134	447	75	734	250	130	300	113
	-	-	-	-	-	-	-	-	2	-	15
Bison bonasus	31	288	-	102	22	-	-	-	-	-	-
	-	-	-	-	-	-	-	-	-	-	-
Equus caballus	1121	3468	1474	201	1939	3250	1180	334	658	380	-
	2	-	-	-	-	-	1	-	-	-	14
Panthera pardus	1121	346	1474	201	454	1752	111	200	-	106	156
	-	-	1	-	-	-	-	-	-	-	-
Lynx lynx	-	-	106	-	658	-	-	-	-	-	-
	-	-	-	-	-	-	-	-	-	-	-
Ursus arctos	997	3659	847	381	2204	-	-	426	231	144	229
	3	-	-	-	-	-	-	-	-	-	2
Crocuta Crocuta	1920	783	140	32	38	52	-	-	-	116	161
	-	-	-	-	-	-	-	-	-	-	-
Lepus sp.	-	164	-	205	482	200	406	361	193	409	-
	6	16	64	3	-	1	3	-	-	1	2
total	15289	30538	42761	28444	47971	55875	46524	33981	40774	36964	3447
	94	51	207	49	32	176	132	22	234	207	344

## Sheet: S-Data8
Supplementary Data 8: List of recovered partial genomes above 5x coverage
Sample	Species	Archeological Level	Culture	Modeled age* ( ±1σ calBP)	Mapped unique q30 reads	mtDNA coverage
El Miron_17	Cervus elaphus	Solutrean	125_Solutrean	22980–22240	14403	63.7841
El Miron_16	Canis lupus	Solutrean	124_Solutrean	22640–21950	14407	58.5058
El Miron_6	Vulpes vulpes	Solutrean	126_Solutrean	23580–22510	12407	44.0545
El Miron_1	Cervus elaphus	Solutrean	121_Solutrean	21960–21320	9229	41.8805
El Miron_14	Cervus elaphus	Solutrean	122_Solutrean	22270–21660	9325	41.4867
El Miron_16	Cervus elaphus	Solutrean	124_Solutrean	22640–21950	8694	36.9518
El Miron_17	Canis lupus	Solutrean	125_Solutrean	22980–22240	9424	34.8374
El Miron_5	Cervus elaphus	Solutrean	125_Solutrean	22980–22240	7792	32.5746
El Miron_5	Canis lupus	Solutrean	125_Solutrean	22980–22240	8986	32.2335
El Miron_15	Cervus elaphus	Solutrean	123_Solutrean	22640–21950	7625	31.6144
El Miron_14	Canis lupus	Solutrean	122_Solutrean	22270–21660	8300	29.5351
El Miron_1	Canis lupus	Solutrean	121_Solutrean	21960–21320	7568	27.1136
El Miron_3	Capra pyrenaica	Solutrean	123_Solutrean	22640–21950	5203	24.1682
El Miron_13	Cervus elaphus	Solutrean	121_Solutrean	21960–21320	6048	23.5577
El Miron_6	Canis lupus	Solutrean	126_Solutrean	23580–22510	6898	23.0012
El Miron_2	Cervus elaphus	Solutrean	122_Solutrean	22270–21660	5218	21.8876
El Miron_3	Canis lupus	Solutrean	123_Solutrean	22640–21950	5928	21.4485
El Miron_3	Cervus elaphus	Solutrean	123_Solutrean	22640–21950	4924	20.5019
El Miron_5	Capra pyrenaica	Solutrean	125_Solutrean	22980–22240	5170	20.2499
El Miron_7	Cervus elaphus	Solutrean	127_Solutrean	28380–22860	4676	18.8307
El Miron_19	Cervus elaphus	Solutrean	127_Solutrean	28380–22860	4519	18.6506
El Miron_14	Capra pyrenaica	Solutrean	122_Solutrean	22270–21660	4717	17.667
El Miron_1	Capra pyrenaica	Solutrean	121_Solutrean	21960–21320	4486	17.4754
El Miron_4	Cervus elaphus	Solutrean	124_Solutrean	22640–21950	4109	16.0243
El Miron_7	Canis lupus	Solutrean	127_Solutrean	28380–22860	4461	14.6693
El Miron_16	Capra pyrenaica	Solutrean	124_Solutrean	22640–21950	3800	14.6489
El Miron_9	Cervus elaphus	-	129_unidentified	46890–33160	3954	14.5949
El Miron_6	Capra pyrenaica	Solutrean	126_Solutrean	23580–22510	3923	14.4037
El Miron_18	Cervus elaphus	Solutrean	126_Solutrean	23580–22510	3674	14.3132
El Miron_6	Cervus elaphus	Solutrean	126_Solutrean	23580–22510	3723	14.3084
El Miron_18	Capra pyrenaica	Solutrean	126_Solutrean	23580–22510	3402	14.0053
El Miron_4	Canis lupus	Solutrean	124_Solutrean	22640–21950	3908	13.642
El Miron_4	Capra pyrenaica	Solutrean	124_Solutrean	22640–21950	3643	13.5994
El Miron_8	Capra pyrenaica	Gravettian	128_Gravettian	39010–24800	3841	13.3257
El Miron_15	Canis lupus	Solutrean	123_Solutrean	22640–21950	3863	12.86
El Miron_16	Rupicapra pyrenaica	Solutrean	124_Solutrean	22640–21950	3205	12.6361
El Miron_8	Cervus elaphus	Gravettian	128_Gravettian	39010–24800	3218	12.1826
El Miron_13	Capra pyrenaica	Solutrean	121_Solutrean	21960–21320	3397	11.4739
El Miron_8	Cuon alpinus	Gravettian	128_Gravettian	39010–24800	2881	11.4446
El Miron_7	Cuon alpinus	Solutrean	127_Solutrean	28380–22860	2793	11.431
El Miron_9	Panthera pardus	-	129_unidentified	46890–33160	3191	10.8145
El Miron_7	Capra pyrenaica	Solutrean	127_Solutrean	28380–22860	2955	10.6596
El Miron_9	Ursus arctos	-	129_unidentified	46890–33160	3140	10.4804
El Miron_9	Capra pyrenaica	-	129_unidentified	46890–33160	3019	10.1086
El Miron_21	Rangifer tarandus	-	129_unidentified	46890–33160	6998	9.867
El Miron_20	Cervus elaphus	Gravettian	128_Gravettian	39010–24800	2571	9.7568
El Miron_18	Capra pyrenaica	Solutrean	126_Solutrean	23580–22510	2726	9.7349
El Miron_2	Canis lupus	Solutrean	122_Solutrean	22270–21660	2789	9.6071
El Miron_5	Equus caballus	Solutrean	125_Solutrean	22980–22240	2554	8.8406
El Miron_21	Vulpes vulpes	-	129_unidentified	46890–33160	2711	8.6952
El Miron_19	Canis lupus	Solutrean	127_Solutrean	28380–22860	2523	8.6125
El Miron_2	Capra pyrenaica	Solutrean	122_Solutrean	22270–21660	2229	8.4797
El Miron_21	Canis lupus	-	129_unidentified	46890–33160	2764	8.4746
El Miron_18	Cervus elaphus	Solutrean	126_Solutrean	23580–22510	1946	7.6103
El Miron_15	Capra pyrenaica	Solutrean	123_Solutrean	22640–21950	2023	7.307
El Miron_17	Capra pyrenaica	Solutrean	125_Solutrean	22980–22240	1958	6.9369
El Miron_7	Rupicapra pyrenaica	Solutrean	127_Solutrean	28380–22860	1931	6.7992
El Miron_14	Rupicapra pyrenaica	Solutrean	122_Solutrean	22270–21660	1882	6.6165
El Miron_1	Rupicapra pyrenaica	Solutrean	121_Solutrean	21960–21320	1755	6.6081
El Miron_2	Rupicapra pyrenaica	Solutrean	122_Solutrean	22270–21660	1742	6.4085
El Miron_9	Cuon alpinus	-	129_unidentified	46890–33160	1652	6.3832
El Miron_19	Capra pyrenaica	Solutrean	127_Solutrean	28380–22860	1629	6.1059
El Miron_1	Vulpes vulpes	Solutrean	121_Solutrean	21960–21320	1828	5.9635
El Miron_14	Vulpes vulpes	Solutrean	122_Solutrean	22270–21660	1787	5.6356
El Miron_30	Cervus elaphus	Gravettian	128_Gravettian	39010–24800	1360	5.5699
El Miron_9	Rupicapra pyrenaica	-	129_unidentified	46890–33160	1712	5.5525
El Miron_34	Cervus elaphus	Gravettian	128_Gravettian	39010–24800	1348	5.5467
El Miron_20	Canis lupus	Gravettian	128_Gravettian	39010–24800	1689	5.3895
El Miron_28	Cervus elaphus	Gravettian	128_Gravettian	39010–24800	1231	5.0454
El Miron_5	Panthera pardus	Solutrean	125_Solutrean	22980–22240	1620	4.9094
El Miron_10*	Crocuta crocuta	Mousterian	Level-130-1_Mousterian	50900–39280	1379	4.7691
*We did not include this partial genome in the count of genomes >5x but we analyzed the diversity within C.crocuta

## Sheet: S-Data9
Supplementary Data 9: Description of the variability in the recovered sedaDNA mitogenomes
Capra ibex	Total transversions	Fixed transversions	% of fixed transversions variable	Total polimorfic sites	Fixed polimorfic sites	Proportion of fixed polimorfic sites	Rupicapra rupicapra	Total transversions	Fixed transversions	% of fixed transversions variable	Total polimorfic sites	Fixed polimorfic sites	Proportion of fixed polimorfic sites	Ovis aries	Total transversions	Fixed transversions	% of fixed transversions variable	Total polimorfic sites	Fixed polimorfic sites	Proportion of fixed polimorfic sites	Bison bonasus	Total transversions	Fixed transversions	% of fixed transversions variable	Total polimorfic sites	Fixed polimorfic sites	Proportion of fixed polimorfic sites	Bos taurus	Total transversions	Fixed transversions	% of fixed transversions variable	Total polimorfic sites	Fixed polimorfic sites	Proportion of fixed polimorfic sites	Cervus elaphus	Total transversions	Fixed transversions	% of fixed transversions variable	Total polimorfic sites	Fixed polimorfic sites	Proportion of fixed polimorfic sites	Canis lupus	Total transversions	Fixed transversions	Proportion of fixed transversions variable	Total polimorfic sites	Fixed polimorfic sites	Proportion of fixed polimorfic sites	Vulpes vulpes
El Miron_26	2	2	100	56	13	23.2143	El Miron_26	0	-	0	-	-	0	El Miron_26	0	-	-	0	-	-	El Miron_26	-	-	-	-	-	-	El Miron_26	0	-	-	0	-	-	El Miron_26	-	-	-	20	1	5	El Miron_26	-	-	-	4	2	50	El Miron_26
El Miron_13	7	4	57.1429	483	59	12.2153	El Miron_13	3	2	66.6667	130	41	31.5385	El Miron_13	0	-	-	0	-	-	El Miron_13	-	-	-	-	-	-	El Miron_13	0	-	-	0	-	-	El Miron_13	4	2	50	422	12	2.8436	El Miron_13	-	-	-	-	-	-	El Miron_13
El Miron_1	8	4	50	515	67	13.0097	El Miron_1	9	7	77.7778	289	96	33.218	El Miron_1	0	-	-	2	0	0	El Miron_1	-	-	-	-	-	-	El Miron_1	0	-	-	0	-	-	El Miron_1	7	2	28.5714	289	9	3.11419	El Miron_1	10	3	30	623	39	6.26003	El Miron_1
El Miron_2	4	3	75	312	55	17.6282	El Miron_2	12	10	83.3333	303	109	35.9736	El Miron_2	0	-	-	6	0	0	El Miron_2	-	-	-	-	-	-	El Miron_2	0	-	-	0	-	-	El Miron_2	5	2	40	326	14	4.29448	El Miron_2	7	2	28.5714	411	30	7.29927	El Miron_2
El Miron_14	10	5	50	530	61	11.5094	El Miron_14	12	11	91.6667	289	107	37.0242	El Miron_14	0	-	-	1	0	0	El Miron_14	-	-	-	-	-	-	El Miron_14	0	-	-	0	-	-	El Miron_14	5	2	40	252	7	2.77778	El Miron_14	13	4	30.7692	621	27	4.34783	El Miron_14
El Miron_15	8	4	50	344	54	15.6977	El Miron_15	0	0	-	3	0	0	El Miron_15	0	-	-	-	-	-	El Miron_15	-	-	-	-	-	-	El Miron_15	0	-	-	0	-	-	El Miron_15	4	2	50	314	7	2.2293	El Miron_15	13	3	23.0769	490	32	6.53061	El Miron_15
El Miron_3	16	5	31.25	583	83	14.2367	El Miron_3	0	0	-	3	2	66.6667	El Miron_3	8	7	87.5	48	14	29.1667	El Miron_3	-	-	-	-	-	-	El Miron_3	0	-	-	0	-	-	El Miron_3	6	2	33.3333	373	9	2.41287	El Miron_3	8	3	37.5	562	37	6.58363	El Miron_3
El Miron_16	8	4	50	457	61	13.3479	El Miron_16	18	15	83.3333	463	168	36.2851	El Miron_16	0	-	-	1	0	0	El Miron_16	-	-	-	-	-	-	El Miron_16	0	-	-	0	-	-	El Miron_16	5	2	40	377	6	1.59151	El Miron_16	16	4	25	417	25	5.9952	El Miron_16
El Miron_4	13	4	30.7692	544	53	9.74265	El Miron_4	1	1	100	3	1	33.3333	El Miron_4	0	-	-	0	-	-	El Miron_4	-	-	-	-	-	-	El Miron_4	0	-	-	0	-	-	El Miron_4	4	2	50	341	17	4.98534	El Miron_4	12	2	16.6667	493	38	7.70791	El Miron_4
El Miron_17	4	3	75	326	55	16.8712	El Miron_17	0	0	-	1		0	El Miron_17	0	-	-	0	-	-	El Miron_17	-	-	-	-	-	-	El Miron_17	0	-	-	0	-	-	El Miron_17	6	2	33.3333	431	6	1.39211	El Miron_17	12	3	25	576	34	5.90278	El Miron_17
El Miron_5	10	5	50	515	77	14.9515	El Miron_5	4	3	75	130	52	40	El Miron_5	0	-	-	0	-	-	El Miron_5	-	-	-	-	-	-	El Miron_5	0	-	-	0	-	-	El Miron_5	6	2	33.3333	370	9	2.43243	El Miron_5	15	3	20	646	43	6.65635	El Miron_5
El Miron_18	8	5	62.5	349	72	20.6304	El Miron_18	0	-	-	0		-	El Miron_18	0	-	-	0	-	-	El Miron_18	-	-	-	-	-	-	El Miron_18	0	-	-	0	-	-	El Miron_18	5	3	60	245	13	5.30612	El Miron_18	-	-	-	146	7	4.79452	El Miron_18
El Miron_18 (extract no. 2)	6	4	66.6667	371	57	15.3639	El Miron_18	0	-	-	1	1	100	El Miron_18	0	-	-	0	-	-	El Miron_18	-	-	-	-	-	-	El Miron_18	0	-	-	0	-	-	El Miron_18	6	3	50	329	13	3.95137	El Miron_18	-	-	-	-	-	-	El Miron_18
El Miron_6	9	4	44.4444	444	67	15.0901	El Miron_6	0	-	-	5	2	40	El Miron_6	0	-	-	0	-	-	El Miron_6	-	-	-	-	-	-	El Miron_6	0	-	-	0	-	-	El Miron_6	5	3	60	373	9	2.41287	El Miron_6	13	2	15.3846	649	39	6.00924	El Miron_6
El Miron_7	8	4	50	420	73	17.381	El Miron_7	12	10	83.3333	310	113	36.4516	El Miron_7	0	-	-	0	-	-	El Miron_7	-	-	-	3	2	66.6667	El Miron_7	0	-	-	0	-	-	El Miron_7	5	3	60	380	14	3.68421	El Miron_7	9	3	33.3333	561	33	5.88235	El Miron_7
El Miron_19	3	2	66.6667	277	44	15.8845	El Miron_19	3	2	66.6667	70	30	42.8571	El Miron_19	0	-	-	0	-	-	El Miron_19	-	-	-	-	-	-	El Miron_19	0	-	-	0	-	-	El Miron_19	4	3	75	410	14	3.41463	El Miron_19	3	1	33.3333	376	30	7.97872	El Miron_19
El Miron_8	7	4	57.1429	495	64	12.9293	El Miron_8	6	5	83.3333	128	41	32.0312	El Miron_8	0	-	-	3	0	0	El Miron_8	-	-	-	-	-	-	El Miron_8	0	-	-	0	-	-	El Miron_8	4	3	75	344	12	3.48837	El Miron_8	1	1	100	10	7	70	El Miron_8
El Miron_20	3	3	100	74	18	24.3243	El Miron_20	0	-	-	1	0	0	El Miron_20	0	-	-	0	-	-	El Miron_20	-	-	-	-	-	-	El Miron_20	0	-	-	0	-	-	El Miron_20	3	2	66.6667	272	13	4.77941	El Miron_20	3	1	33.3333	206	11	5.33981	El Miron_20
El Miron_30	0	-	-	78	21	26.9231	El Miron_30	0	-	-	0		-	El Miron_30	0	-	-	0	-	-	El Miron_30	-	-	-	-	-	-	El Miron_30	0	-	-	0	-	-	El Miron_30	1	1	100	150	5	3.33333	El Miron_30	-	-	-	17	2	11.7647	El Miron_30
El Miron_32	1	1	100	135	33	24.4444	El Miron_32	0	-	-	0		-	El Miron_32	0	-	-	0	-	-	El Miron_32	-	-	-	-	-	-	El Miron_32	0	-	-	0	-	-	El Miron_32	-	-	-	19	-	-	El Miron_32	1		0	3	1	33.3333	El Miron_32
El Miron_28	3	1	33.3333	115	18	15.6522	El Miron_28	0	-	-	0		-	El Miron_28	0	-	-	0	-	-	El Miron_28	-	-	-	-	-	-	El Miron_28	0	-	-	0	-	-	El Miron_28	1	1	100	121	4	3.30579	El Miron_28	-	-	-	4	1	25	El Miron_28
El Miron_34	2	2	100	119	36	30.2521	El Miron_34	0	-	-	1		-	El Miron_34	0	-	-	0	-	-	El Miron_34	-	-	-	-	-	-	El Miron_34	0	-	-	0	-	-	El Miron_34	2	1	50	115	8	6.95652	El Miron_34	-	-	-	-	-	-	El Miron_34
El Miron_21	4	2	50	208	25	12.0192	El Miron_21	0	-	-	25	9	-	El Miron_21	0	-	-	0	-	-	El Miron_21	-	-	-	-	-	-	El Miron_21	0	-	-	0	-	-	El Miron_21	2		0	37	-	-	El Miron_21	7	4	57.1429	419	20	4.77327	El Miron_21
El Miron_9	6	3	50	406	61	15.0246	El Miron_9	9	8	88.8889	290	96	33.1034	El Miron_9	0	-	-	0	-	-	El Miron_9	-	-	-	9	2	22.2222	El Miron_9	0	-	-	0	-	-	El Miron_9	6	2	33.3333	387	15	3.87597	El Miron_9	3		0	109	4	3.66972	El Miron_9
El Miron_22	1	1	100	30	9	30	El Miron_22	0	-	-	-	-	-	El Miron_22	0	-	-	0	-	-	El Miron_22	-	-	-	-	-	-	El Miron_22	1	1	100	9	1	11.1111	El Miron_22	0	-	-	10		0	El Miron_22	-	-	-	-	-	-	El Miron_22
El Miron_10	-	-	-	2		0	El Miron_10	0	-	-	-	-	-	El Miron_10	0	-	-	0	-	-	El Miron_10	-	-	-	-	-	-	El Miron_10	0	-	-	0	-	-	El Miron_10	0	-	-	3		0	El Miron_10	-	-	-	-	-	-	El Miron_10
El Miron_23	-	-	-	6	2	33.3333	El Miron_23	0	-	-	-	-	-	El Miron_23	0	-	-	0	-	-	El Miron_23	-	-	-	-	-	-	El Miron_23	0	-	-	0	-	-	El Miron_23	0	-	-	0	-	-	El Miron_23	-	-	-	-	-	-	El Miron_23
El Miron_11	2	2	100	102	22	21.5686	El Miron_11	0	-	-	-	-	-	El Miron_11	0	-	-	0	-	-	El Miron_11	-	-	-	-	-	-	El Miron_11	0	-	-	0	-	-	El Miron_11	1	1	100	87	2	2.29885	El Miron_11	-	-	-	1	1	100	El Miron_11
El Miron_24	-	-	-	0		-	El Miron_24	0	-	-	-	-	-	El Miron_24	0	-	-	0	-	-	El Miron_24	-	-	-	-	-	-	El Miron_24	0	-	-	0	-	-	El Miron_24	0	-	-	0	-	-	El Miron_24	-	-	-	-	-	-	El Miron_24
El Miron_12	2	2	100	95	20	21.0526	El Miron_12	0	-	-	-	-	-	El Miron_12	0	-	-	0	-	-	El Miron_12	-	-	-	-	-	-	El Miron_12	0	-	-	0	-	-	El Miron_12	0	-	-	3	-	-	El Miron_12	-	-	-	4		0	El Miron_12
El Miron_36	-	-	-	0		-	El Miron_36	0	-	-	-	-	-	El Miron_36	0	-	-	0	-	-	El Miron_36	-	-	-	-	-	-	El Miron_36	0	-	-	0	-	-	El Miron_36	0	-	-	0	-	-	El Miron_36	-	-	-	-	-	-	El Miron_36
El Miron_38	2	2	100	51	8	15.6863	El Miron_38	0	-	-	-	-	-	El Miron_38	0	-	-	0	-	-	El Miron_38	-	-	-	-	-	-	El Miron_38	0	-	-	0	-	-	El Miron_38	0	-	-	13	1	7.69231	El Miron_38	-	-	-	-	-	-	El Miron_38
[truncated: 55 more columns]

## Sheet: S-Data10
Supplementary Data 10: Crocuta crocuta pairwise distance matrix perfomed with 100 boostrap replications, 95% of partial deletion and Maximum composite method. Green color has been used to define Haplogroup clusters
	ElMiron10_130	MN320459_A	MN320464_A	JF894377_A	MN320463_A	CC9_22 590 ± 110 BP_A	MN320458_A	MN320467_A	JF894378_A	MN320461_B	MN320462_B	MN320456_B	MN320451_C	MN320466_C	MN320455_C	MN320449_C	MN320465_C	MN320454_C	MN320450_C	MN320452_C	MN320453_C	MN320460_D	MN320457_D
ElMiron10_130	-
Ccsp040_latePleistocene Germany	0.00598209
375	0.00385233	0.00669817
Kira	0.00365833	0.00636074	0.00206664
Ghana	0.00423914	0.00683301	0.00119888	0.00220025
CC8_22,590 ± 110 BP_A France	0.00598234	6.65353e-05	0.00663015	0.00629273	0.00676493
Ccsp026_LatePleistocene Ukraine	0.00889999	0.00372111	0.00998499	0.00977416	0.010125	0.00365166
Somalia	0.0036582	0.00683306	0.00481332	0.00488014	0.00508204	0.00676495	0.0101252
CC9_22,590 ± 110 BP_A France	0.00598234	6.65353e-05	0.00663015	0.00629273	0.00676493	0	0.00365166	0.00676495
Ccsp042_26,820±100 Germany	0.0128245	0.0183647	0.0191926	0.0187079	0.0193308	0.0182943	0.0219653	0.0194697	0.0182943
Ccsp043_18,030±50 Germany	0.0126301	0.0184361	0.0192643	0.0187795	0.0194025	0.0183658	0.02204	0.0195415	0.0183658	0.000133088
Ccsp014_51,200±4,000 BP Slovakia	0.0128244	0.0183646	0.0193307	0.0188459	0.019469	0.0182943	0.0219652	0.0196079	0.0182943	0.000133069	0.000266209
5695 Tanzania	0.00968577	0.0133553	0.0151349	0.0147912	0.0152719	0.013286	0.0169031	0.014998	0.013286	0.018363	0.0184344	0.0183629
Namibia	0.00968562	0.0125375	0.0140411	0.0139715	0.0143147	0.0124685	0.0159109	0.0139043	0.0124685	0.0174006	0.0174718	0.0174006	0.00940421
815 Kenya	0.0102774	0.013085	0.0144531	0.0142466	0.014727	0.0130157	0.0166217	0.0143847	0.0130157	0.0182291	0.0183006	0.0182291	0.0103552	0.00481362
1979	0.0104688	0.0130838	0.014589	0.0143824	0.0148629	0.0130146	0.0164784	0.0143151	0.0130146	0.0178142	0.0178855	0.0178141	0.0099469	0.00106554	0.00535131
2071	0.0100771	0.0128791	0.0142466	0.0143139	0.0145204	0.0128098	0.0161947	0.0142466	0.0128098	0.0174696	0.0175408	0.0174696	0.0100148	0.000998883	0.00514963	0.00153243
801 Kenya	0.0102774	0.0130166	0.0143846	0.0141781	0.0146585	0.0129474	0.0165506	0.0143162	0.0129474	0.0181601	0.0182315	0.0181601	0.0104232	0.00488081	6.65307e-05	0.00541857	0.00521686
2518 Zambia	0.00969006	0.0128802	0.0142477	0.0140413	0.0145215	0.0128109	0.0164088	0.0141793	0.0128109	0.0178843	0.0179556	0.0178842	0.0101515	0.00461215	0.00113221	0.00514963	0.00494803	0.00106554
4035 Tanzania	0.00969002	0.0128803	0.0142478	0.0140414	0.0145216	0.012811	0.0164089	0.0141794	0.012811	0.0178844	0.0179558	0.0178844	0.0101516	0.00461219	0.00113222	0.00514967	0.00494806	0.00106554	0.000266174
793 Kenya	0.0102774	0.0130166	0.0143846	0.0141781	0.0146585	0.0129474	0.0165506	0.0143162	0.0129474	0.0181601	0.0182315	0.0181601	0.0104232	0.00488081	6.65307e-05	0.00541857	0.00521686	0	0.00106554	0.00106554
Ccsp041_48,650±2,380/1,840 Russia	0.0257812	0.0328141	0.0333791	0.0333055	0.0336633	0.0327381	0.0362532	0.033736	0.0327381	0.0320906	0.0320242	0.0320905	0.0323827	0.0320985	0.0315338	0.0325244	0.0320279	0.0316047	0.0316051	0.0316054	0.0316047
Ccsp015_Pleistocene China	0.02605	0.0331388	0.0340604	0.0335594	0.0343453	0.0330622	0.0365149	0.0342757	0.0330622	0.0321999	0.0321334	0.0321998	0.0329196	0.0324923	0.0319266	0.032777	0.0325636	0.0319977	0.0319981	0.0319983	0.0319977	0.00200201

[truncated: 3 more sheets: S-Data11, S-Data12, S-Data13]
